# Supplementary material for: Detection and Enhancement of Ketocarotenoid Accumulation in the Newly Isolated Sarcinoid Green Microalga Chlorosarcinopsis PY02
Source: Biology (Basel). 2018 Feb 12;7(1):17. doi: 10.3390/biology7010017 (PMC5872043; doi:10.3390/biology7010017)
Supplement: Supplementary file 1 [file biology-07-00017-s001.zip]

Archive with 1 entries (1 files):
- Chlorosarcinopsis Supplemetary files/PY02 harvesting.mp4
